# Supplementary material for: iASeq: integrative analysis of allele-specificity of protein-DNA interactions in multiple ChIP-seq datasets
Source: BMC Genomics. 2012 Nov 29;13:681. doi: 10.1186/1471-2164-13-681 (PMC3576346; doi:10.1186/1471-2164-13-681)
Supplement: Additional file 2 — Table S1. Description of all GM12878 ChIP-seq and RNA-seq studies. An excel file showing the name of TF and HM, the number of replicates for each dataset in GM12878 cells. [file 1471-2164-13-681-S2.xls]

## Sheet: Sheet1
Summary of Datasets
Type of Data		Lab	Datasets	Replicate
RNAseq		Yale	RNAseq	1
		Caltech	RNAseq	1
ChIPseq	Histone	Broad	H3k27ac	2
			H3k27me3	2
			H3k36me3	2
			H3k4me1	2
			H3k4me2	2
			H3k4me3	2
			H3k9ac	2
			H4k20me1	2
		UW	H3k27me3	2
			H3k36me3	2
			H3k4me3	2
	TF	HAIB	Batf	2
			Bcl11a	2
			Bcl3	2
			Ebf	2
			Egr1	1
			Gabp	2
			Irf4	2
			Nrsf	2
			Pax5c20	2
			Pax5n19	1
			Pol2	2
			Pou2f2	2
			Pu1	1
			Sin3ak20	2
			Srf	2
			Taf1	2
			Usf1	2
			Zbtb33	2
		UTA	Cmyc	2
			CTCF	3
			Pol2	2
		Yale	Cfos	3
			Cmyc	1
			Jund	2
			Max	1
			Pol3	2
			Rad21Iggrab	2
			Tr4	2
			Yy1	2
