# Supplementary material for: iASeq: integrative analysis of allele-specificity of protein-DNA interactions in multiple ChIP-seq datasets
Source: BMC Genomics. 2012 Nov 29;13:681. doi: 10.1186/1471-2164-13-681 (PMC3576346; doi:10.1186/1471-2164-13-681)
Supplement: Additional file 3 — Table S2. Raw read count data for 94,519 analyzed SNPs. [file 1471-2164-13-681-S3.zip]

Archive with 1 entries (1 files):
- Additional_File_3.txt
